# Supplementary material for: The Global Prevalence of Schistosoma mansoni, S. japonicum, and S. haematobium in Pregnant Women: A Systematic Review and Meta-Analysis
Source: Trop Med Infect Dis. 2022 Nov 4;7(11):354. doi: 10.3390/tropicalmed7110354 (PMC9693339; doi:10.3390/tropicalmed7110354)
Supplement: Supplementary file 1 [file tropicalmed-07-00354-s001.zip]

Archive with 1 entries (1 files):
- tropicalmed-1957109-supplementary.pdf
